# Supplementary material for: ABA‐inducible DEEPER ROOTING 1 improves adaptation of maize to water deficiency
Source: Plant Biotechnol J. 2022 Jul 22;20(11):2077–88. doi: 10.1111/pbi.13889 (PMC9616520; doi:10.1111/pbi.13889)
Supplement: Supplementary file 8 — Table S1 Primers used in this study. [file PBI-20-2077-s008.xlsx]

## Sheet: Sheet1
Table S1. Primers used in this study
SP1	AGTTCTCTCCGTATGCTGTC	be used with random primer for first upstream sequence amplification	for ZmDRO1mex clone by chromosome walking
SP2	GTTCCCAGAACACGTCTCCA
SP3	CTGCCTGTTCCCAAACGTCC
SP4	TGCGCCTCAGCCATGCA	be used with random primer for second upstream sequence amplification
SP5	GCATTCATGCATGTAAGGAG
SP6	AAGGAGAGAGATTCACAACAG
SP7	GGACGTTTGGGAACAGGCAG	be used with random primer for C terminal sequence amplification
SP8	TGGAGACGTGTTCTGGGAAC
SP9	GACAGCATACGGAGAGAACT
gDRO1-F1	GATGCATGAGAGCACTACAG	PCR product of ZmDRO1B73 is 370bp, of ZmDRO1mex is 320bp.	genetic typing
gDRO1-R1	GTTTGCCCATGCTTGCTCCAC
DRO1-TF1	TGGTAGACGACGACGACGATAatgaagattttcagttgggtag	clone of ZmDRO1B73 CDS for transgenic expression	for ABA-inducible transgenic plant
DRO1-TR1	gtctttgtagtccatttgcatttcgagcacaataaagtcc
DRO1-GFP-F	agcttgtcgactctaGAGatgaagattttcagttgggtag		for subcellular localization
DRO1-GFP-R1	ctcgcccttgctcaccatcatttcgagcacaataaagtcc	clone of ZmDRO1B73 CDS with DRO1-GFP-F for transient expression
DRO1-GFP-R2	ctcgcccttgctcaccatCATTTCGAGCACGATAAAGTCC	clone of ZmDRO1mex CDS with DRO1-GFP-F for transient expression
qDRO1-F1	CTCGCTCCTTAGACTGCTCG	for QPCR	for gene expression analysis
qDRO1-R1	GGGTTCTGCGGGTGTATCTT
eF1a-F	TGGGCCTACTGGTCTTACTACTGA	reference genes
eF1a-R	ACATACCCACGCTTCAGATCCT
GAPDH1-F	ATCAACGGCTTCGGAAGGAT
GAPDH1-R	CCGTGGACGGTGTCGTACTT
General-F	Cy5-AGGTGACACTATAGAATACG	labeled primer pair for fragment analysis via genetic analysis system
General-R	GTACGACTCACTACAGAGAT
